# Supplementary material for: Host-Associated Distribution of Two Novel Mammarenaviruses in Rodents from Southern Africa
Source: Viruses. 2022 Dec 29;15(1):99. doi: 10.3390/v15010099 (PMC9861163; doi:10.3390/v15010099)
Supplement: Supplementary file 1 [file viruses-15-00099-s001.zip]

Archive with 1 entries (1 files):
- viruses-2118212-supplementary.pdf
